# Supplementary material for: Factors affecting care of elderly patients among nursing staff at the Ho teaching hospital in Ghana: Implications for geriatric care policy in Ghana
Source: PLoS One. 2022 Jun 23;17(6):e0268941. doi: 10.1371/journal.pone.0268941 (PMC9223345; doi:10.1371/journal.pone.0268941)
Supplement: S1 Data — (XLSX) [file pone.0268941.s001.xlsx]

## Sheet: Sheet1
age	sex	marriage	religion	ethnic	edu	quali	rank	special	aging	assess	emerg	anaphysio	clinut	oldage	selfdev	bedadj	calorie	calmness	energy	urine	verbal	unknown	dehy	bedsores	healthpro	brain	altersens	consti	anatom	balance	unfam	systbp	urineret	strate	remini	nutmain	inter	organ	resp	underst	expain	good	time	young	demand	difcare	terminal	provoke	deserve
20-30	Female	Single	Christiani	Akan	College(Di	Registered	Staff nurs	General nu	Agree	Strongly a	Strongly a	Strongly a	Strongly a	Strongly a	Strongly d	Disagree	Strongly d	Strongly a	Strongly d	Neutral	Agree	Agree	Strongly d	Neutral	Strongly d	Strongly a	Neutral	Disagree	Agree	Neutral	Neutral	Disagree	Disagree	Strongly a	Disagree	Agree	Disagree	Agree	Agree	Strongly d	Neutral	Strongly d	Disagree	Disagree	Strongly d	Disagree	Disagree	Disagree	Disagree
20-30	Female	Married	Traditiona	Ewe	College(Di	Registered	Senior sta	Geriatrics	Agree	Strongly a	Agree	Agree	Neutral	Agree	Strongly a	Agree	Agree	Agree	Neutral	Agree	Agree	Agree	Agree	Neutral	Neutral	Strongly a	Disagree	Agree	Neutral	Strongly a	Neutral	Strongly d	Neutral	Neutral	Strongly d	Agree	Strongly d	Strongly d	Disagree	Strongly d	Agree	Agree	Agree	Neutral	Agree	Agree	Agree	Agree	Strongly d
31-40	Female	Single	Christiani	Ewe	College(Di	Registered	Senior sta	General nu	Strongly a	Agree	Neutral	Agree	Agree	Agree	Strongly d	Neutral	Strongly a	Strongly d	Disagree	Strongly d	Strongly d	Agree	Strongly a	Agree	Disagree	Strongly a	Agree	Strongly a	Strongly a	Agree	Agree	Agree	Neutral	Strongly a	Strongly d	Agree	Neutral	Strongly d	Agree	Agree	Strongly a	Strongly a	Strongly d	Strongly d	Strongly a	Disagree	Disagree	Strongly d	Neutral
20-30	Female	Married	Christiani	Ewe	College(Di	Registered	Staff nurs	General nu	Disagree	Agree	Strongly a	Strongly a	Strongly a	Strongly d	Agree	Agree	Strongly a	Neutral	Neutral	Strongly a	Strongly a	Strongly a	Strongly a	Strongly a	Strongly d	Agree	Agree	Strongly d	Agree	Strongly a	Agree	Disagree	Agree	Strongly a	Agree	Strongly a	Neutral	Strongly d	Strongly d	Disagree	Agree	Strongly d	Neutral	Neutral	Strongly a	Neutral	Strongly d	Strongly d	Strongly d
31-40	Male	Married	Christiani	Akan	Bachelor o	Registered	Nursing of	General nu	Strongly d	Strongly d	Strongly a	Strongly a	Agree	Agree	Strongly a	Disagree	Disagree	Strongly a	Agree	Strongly a	Disagree	Disagree	Strongly d	Disagree	Disagree	Agree	Strongly d	Strongly d	Strongly a	Strongly d	Strongly d	Neutral	Disagree	Agree	Neutral	Agree	Neutral	Disagree	Strongly a	Disagree	Strongly a	Agree	Strongly d	Strongly a	Agree	Disagree	Strongly d	Strongly a	Strongly d
41-50	Female	Married	Christiani	Akan	MSc/MPhil	Registered	Principal	Geriatrics	Agree	Strongly a	Disagree	Strongly a	Strongly a	Agree	Agree	Agree	Strongly a	Strongly a	Agree	Neutral	Neutral	Agree	Strongly a	Agree	Agree	Strongly a	Strongly d	Agree	Agree	Strongly a	Strongly a	Strongly a	Strongly a	Strongly a	Disagree	Agree	Agree	Strongly d	Disagree	Neutral	Strongly d	Strongly a	Neutral	Neutral	Neutral	Agree	Agree	Agree	Agree
20-30	Male	Single	Islam	Akan	Bachelor o	Registered	Nursing of	General nu	Agree	Strongly a	Strongly d	Agree	Agree	Agree	Strongly d	Strongly a	Strongly d	Neutral	Disagree	Agree	Agree	Strongly a	Agree	Strongly a	Strongly d	Agree	Strongly d	Agree	Neutral	Strongly a	Strongly a	Disagree	Strongly d	Neutral	Neutral	Strongly a	Strongly a	Strongly a	Strongly d	Neutral	Agree	Agree	Agree	Agree	Agree	Agree	Strongly d	Strongly a	Strongly d
31-40	Female	Single	Christiani	Ewe	College(Di	Registered	Senior sta	General nu	Strongly a	Agree	Neutral	Agree	Strongly d	Agree	Agree	Neutral	Strongly a	Strongly a	Strongly a	Disagree	Disagree	Agree	Strongly a	Agree	Disagree	Strongly a	Agree	Strongly a	Strongly a	Agree	Agree	Disagree	Agree	Strongly a	Agree	Agree	Agree	Strongly d	Strongly a	Agree	Strongly a	Strongly a	Strongly d	Strongly a	Disagree	Strongly a	Disagree	Agree	Neutral
31-40	Male	Married	Christiani	Ga-Adangbe	Bachelor o	Registered	Nursing of	General nu	Disagree	Disagree	Strongly a	Strongly a	Strongly d	Agree	Strongly a	Disagree	Strongly d	Disagree	Agree	Neutral	Neutral	Disagree	Agree	Agree	Disagree	Agree	Strongly a	Strongly d	Strongly a	Strongly a	Neutral	Agree	Agree	Agree	Strongly d	Agree	Strongly d	Strongly d	Strongly d	Neutral	Strongly a	Strongly d	Strongly d	Strongly d	Strongly d	Strongly d	Strongly d	Strongly d	Strongly d
41-50	Female	Married	Christiani	Ewe	College(Di	Registered	Senior sta	General nu	Strongly d	Agree	Strongly d	Strongly a	Strongly a	Strongly a	Disagree	Agree	Disagree	Disagree	Agree	Strongly a	Strongly d	Strongly a	Strongly a	Strongly a	Strongly d	Agree	Agree	Agree	Agree	Strongly a	Agree	Strongly a	Disagree	Strongly a	Agree	Agree	Agree	Agree	Strongly a	Neutral	Agree	Agree	Agree	Agree	Strongly a	Agree	Strongly d	Agree	Strongly d
31-40	Male	Single	Christiani	Ewe	MSc/MPhil	Registered	Principal	Geriatrics	Strongly a	Agree	Strongly a	Agree	Strongly a	Strongly a	Disagree	Agree	Disagree	Disagree	Disagree	Agree	Disagree	Agree	Disagree	Strongly a	Disagree	Strongly a	Disagree	Disagree	Neutral	Disagree	Strongly d	Disagree	Strongly d	Disagree	Strongly a	Disagree	Strongly d	Agree	Strongly a	Neutral	Strongly a	Agree	Agree	Strongly d	Strongly a	Agree	Agree	Neutral	Agree
41-50	Female	Married	Christiani	Ewe	Bachelor o	Registered	Senior nur	General nu	Agree	Strongly d	Disagree	Agree	Strongly a	Agree	Strongly d	Neutral	Disagree	Disagree	Agree	Neutral	Disagree	Agree	Agree	Agree	Strongly d	Agree	Agree	Disagree	Agree	Agree	Strongly d	Strongly d	Agree	Agree	Agree	Disagree	Strongly d	Agree	Strongly d	Strongly a	Strongly a	Agree	Agree	Agree	Agree	Agree	Disagree	Agree	Strongly d
31-40	Male	Single	Christiani	Akan	College(Di	Registered	Nursing of	General nu	Agree	Agree	Disagree	Agree	Strongly a	Agree	Strongly d	Neutral	Agree	Agree	Agree	Agree	Agree	Agree	Agree	Agree	Disagree	Strongly a	Strongly a	Strongly a	Strongly a	Strongly a	Disagree	Agree	Disagree	Agree	Strongly a	Agree	Strongly a	Strongly a	Strongly a	Neutral	Agree	Disagree	Strongly d	Strongly d	Strongly a	Strongly d	Strongly d	Neutral	Disagree
41-50	Female	Married	Christiani	Ewe	Bachelor o	Registered	Staff nurs	General nu	Strongly d	Strongly a	Neutral	Strongly a	Disagree	Strongly a	Strongly a	Agree	Disagree	Disagree	Strongly d	Strongly a	Strongly d	Strongly a	Agree	Strongly a	Strongly d	Agree	Agree	Strongly d	Strongly a	Strongly a	Agree	Strongly a	Strongly a	Strongly a	Agree	Disagree	Strongly d	Strongly d	Disagree	Agree	Strongly a	Agree	Strongly d	Agree	Strongly d	Agree	Disagree	Agree	Disagree
20-30	Female	Married	Traditiona	Akan	College(Di	Registered	Senior sta	General nu	Strongly d	Agree	Strongly a	Agree	Agree	Agree	Agree	Strongly a	Strongly d	Strongly d	Disagree	Strongly d	Disagree	Disagree	Strongly a	Strongly a	Strongly d	Strongly a	Strongly a	Strongly a	Disagree	Agree	Disagree	Strongly d	Agree	Strongly a	Strongly d	Agree	Agree	Disagree	Strongly a	Strongly a	Agree	Strongly a	Agree	Strongly a	Strongly a	Agree	Strongly d	Neutral	Strongly d
31-40	Female	Single	Christiani	Akan	MSc/MPhil	Registered	Staff nurs	Geriatrics	Agree	Strongly a	Disagree	Strongly a	Strongly a	Strongly a	Neutral	Disagree	Agree	Neutral	Agree	Neutral	Strongly a	Neutral	Strongly a	Agree	Neutral	Strongly a	Neutral	Agree	Neutral	Strongly a	Strongly a	Strongly a	Strongly a	Strongly d	Agree	Agree	Strongly d	Disagree	Strongly a	Neutral	Strongly d	Strongly a	Neutral	Agree	Neutral	Strongly d	Agree	Disagree	Strongly a
20-30	Female	Single	Christiani	Ewe	College(Di	Registered	Senior sta	General nu	Agree	Disagree	Strongly a	Agree	Agree	Agree	Strongly a	Strongly d	Strongly d	Agree	Strongly a	Agree	Agree	Strongly a	Agree	Strongly a	Strongly d	Agree	Agree	Strongly d	Agree	Strongly a	Disagree	Strongly d	Strongly a	Agree	Agree	Disagree	Strongly a	Disagree	Strongly a	Neutral	Agree	Agree	Agree	Agree	Agree	Agree	Strongly d	Strongly d	Strongly d
31-40	Female	Single	Christiani	Ewe	College(Di	Registered	Senior sta	General nu	Disagree	Agree	Neutral	Agree	Disagree	Agree	Agree	Neutral	Strongly d	Strongly d	Strongly d	Strongly d	Strongly a	Agree	Strongly a	Agree	Disagree	Strongly a	Strongly d	Strongly a	Strongly a	Agree	Agree	Disagree	Agree	Strongly a	Strongly a	Agree	Agree	Disagree	Strongly a	Agree	Strongly a	Strongly a	Agree	Strongly a	Strongly a	Strongly a	Disagree	Neutral	Neutral
31-40	Male	Married	Christiani	Ga-Adangbe	Bachelor o	Registered	Senior nur	General nu	Agree	Strongly d	Strongly d	Strongly a	Agree	Agree	Disagree	Disagree	Agree	Strongly d	Agree	Strongly a	Strongly d	Agree	Agree	Agree	Disagree	Agree	Strongly d	Strongly d	Strongly d	Strongly a	Strongly a	Agree	Agree	Agree	Agree	Agree	Disagree	Strongly a	Disagree	Strongly d	Strongly d	Agree	Strongly a	Strongly a	Agree	Agree	Strongly d	Agree	Strongly d
41-50	Female	Married	Christiani	Ewe	MSc/MPhil	Registered	Principal	Geriatrics	Agree	Agree	Agree	Strongly a	Strongly a	Strongly a	Agree	Disagree	Strongly a	Agree	Agree	Agree	Neutral	Strongly a	Strongly a	Strongly a	Agree	Agree	Agree	Agree	Agree	Strongly a	Disagree	Strongly a	Agree	Strongly a	Strongly a	Disagree	Agree	Strongly a	Strongly a	Strongly a	Agree	Agree	Agree	Neutral	Strongly a	Agree	Agree	Strongly a	Agree
20-30	Male	Single	Christiani	Ga-Adangbe	Bachelor o	Registered	Senior sta	General nu	Strongly d	Strongly a	Disagree	Strongly a	Strongly d	Strongly a	Strongly d	Disagree	Strongly a	Disagree	Neutral	Neutral	Agree	Agree	Strongly a	Agree	Strongly d	Strongly a	Neutral	Agree	Agree	Strongly a	Strongly a	Strongly a	Strongly a	Strongly a	Neutral	Agree	Strongly a	Strongly a	Strongly a	Strongly d	Disagree	Strongly a	Neutral	Agree	Neutral	Strongly a	Strongly d	Agree	Strongly d
41-50	Female	Single	Islam	Akan	College(Di	Registered	Senior nur	General nu	Agree	Strongly d	Strongly d	Agree	Strongly d	Agree	Strongly a	Strongly d	Strongly a	Disagree	Strongly a	Agree	Agree	Strongly a	Agree	Strongly a	Strongly d	Agree	Disagree	Agree	Agree	Strongly a	Strongly d	Strongly a	Strongly a	Disagree	Agree	Disagree	Strongly d	Disagree	Strongly a	Strongly a	Strongly d	Strongly d	Agree	Agree	Disagree	Strongly d	Strongly d	Strongly a	Strongly d
31-40	Female	Single	Christiani	Akan	College(Di	Registered	Senior sta	General nu	Strongly a	Agree	Neutral	Agree	Disagree	Agree	Agree	Neutral	Strongly a	Strongly d	Strongly d	Disagree	Strongly d	Agree	Strongly a	Agree	Disagree	Strongly a	Agree	Strongly a	Strongly d	Agree	Agree	Disagree	Agree	Neutral	Strongly d	Agree	Disagree	Disagree	Disagree	Strongly d	Strongly a	Strongly a	Agree	Strongly a	Strongly a	Neutral	Disagree	Agree	Neutral
31-40	Male	Married	Christiani	Akan	Bachelor o	Registered	Nursing of	General nu	Agree	Strongly d	Strongly d	Strongly a	Agree	Agree	Strongly d	Agree	Disagree	Disagree	Agree	Strongly a	Strongly d	Agree	Agree	Agree	Disagree	Agree	Strongly a	Strongly a	Strongly a	Strongly a	Strongly a	Agree	Agree	Agree	Disagree	Disagree	Disagree	Strongly a	Strongly a	Strongly a	Strongly a	Disagree	Strongly a	Disagree	Disagree	Agree	Strongly d	Disagree	Strongly d
20-30	Male	Married	Christiani	Ewe	College(Di	Registered	Senior nur	Geriatrics	Agree	Neutral	Agree	Strongly a	Neutral	Strongly a	Agree	Agree	Strongly a	Agree	Agree	Disagree	Strongly a	Strongly a	Strongly a	Strongly a	Strongly a	Agree	Agree	Agree	Agree	Strongly a	Agree	Strongly a	Agree	Strongly d	Disagree	Agree	Strongly a	Strongly d	Strongly a	Strongly a	Agree	Agree	Agree	Agree	Strongly a	Agree	Agree	Agree	Agree
31-40	Female	Single	Christiani	Ewe	College(Di	Registered	Nursing of	General nu	Strongly a	Agree	Strongly d	Agree	Strongly a	Strongly a	Agree	Strongly d	Strongly a	Strongly d	Strongly d	Agree	Agree	Agree	Strongly a	Strongly a	Strongly d	Strongly a	Disagree	Agree	Agree	Strongly a	Agree	Disagree	Strongly a	Agree	Strongly a	Agree	Strongly a	Strongly a	Strongly a	Strongly d	Strongly a	Agree	Agree	Strongly a	Strongly a	Agree	Strongly d	Strongly a	Strongly d
41-50	Male	Married	Christiani	Ewe	Bachelor o	Registered	Senior nur	General nu	Agree	Agree	Disagree	Agree	Strongly a	Agree	Strongly a	Neutral	Agree	Agree	Agree	Strongly d	Neutral	Agree	Agree	Agree	Strongly d	Agree	Agree	Agree	Neutral	Agree	Disagree	Strongly a	Agree	Neutral	Agree	Agree	Disagree	Agree	Disagree	Strongly a	Strongly a	Agree	Agree	Agree	Agree	Agree	Disagree	Agree	Strongly d
20-30	Male	Single	Christiani	Akan	College(Di	Registered	Senior sta	General nu	Agree	Agree	Disagree	Agree	Strongly a	Disagree	Disagree	Neutral	Agree	Strongly d	Strongly d	Agree	Agree	Strongly d	Agree	Agree	Disagree	Strongly d	Disagree	Strongly a	Strongly a	Strongly a	Strongly a	Strongly d	Agree	Strongly d	Disagree	Agree	Strongly a	Disagree	Strongly a	Strongly a	Strongly d	Strongly a	Agree	Strongly a	Strongly a	Strongly a	Strongly d	Strongly a	Strongly d
31-40	Female	Married	Christiani	Akan	College(Di	Registered	Senior sta	General nu	Disagree	Strongly a	Neutral	Strongly a	Agree	Strongly a	Strongly a	Neutral	Strongly d	Strongly d	Disagree	Strongly a	Strongly d	Strongly d	Disagree	Strongly a	Strongly d	Disagree	Agree	Disagree	Strongly d	Strongly a	Disagree	Strongly a	Disagree	Strongly d	Agree	Strongly d	Strongly a	Strongly d	Strongly a	Strongly a	Strongly a	Agree	Strongly a	Agree	Strongly a	Agree	Disagree	Agree	Disagree
20-30	Female	Married	Traditiona	Akan	Bachelor o	Registered	Senior nur	General nu	Agree	Agree	Strongly d	Agree	Agree	Agree	Agree	Strongly a	Disagree	Strongly a	Agree	Disagree	Agree	Agree	Strongly a	Strongly a	Strongly d	Strongly a	Strongly a	Strongly a	Disagree	Agree	Agree	Disagree	Agree	Strongly a	Disagree	Agree	Disagree	Agree	Disagree	Strongly a	Agree	Strongly a	Agree	Strongly a	Strongly a	Agree	Strongly d	Strongly a	Strongly d
41-50	Female	Married	Christiani	Ewe	Bachelor o	Registered	Principal	General nu	Strongly a	Strongly a	Disagree	Strongly a	Strongly a	Agree	Strongly d	Agree	Strongly a	Strongly d	Strongly a	Disagree	Strongly d	Agree	Agree	Agree	Disagree	Agree	Strongly a	Agree	Strongly d	Strongly a	Agree	Strongly d	Agree	Disagree	Agree	Agree	Strongly a	Strongly a	Strongly a	Strongly d	Strongly a	Strongly a	Agree	Agree	Agree	Strongly a	Disagree	Agree	Disagree
51-60	Female	Married	Christiani	Ewe	Bachelor o	Registered	Principal	Geriatrics	Strongly a	Agree	Strongly a	Agree	Strongly a	Neutral	Strongly a	Agree	Strongly a	Neutral	Neutral	Disagree	Agree	Strongly a	Agree	Agree	Agree	Strongly a	Agree	Strongly a	Agree	Agree	Strongly a	Strongly a	Strongly a	Agree	Disagree	Neutral	Strongly a	Agree	Strongly d	Strongly d	Agree	Strongly a	Strongly a	Strongly a	Strongly a	Neutral	Strongly a	Strongly a	Strongly a
41-50	Male	Married	Christiani	Ga-Adangbe	MSc/MPhil	Enrolled n	Principal	Geriatrics	Agree	Agree	Agree	Agree	Neutral	Strongly a	Strongly a	Agree	Neutral	Neutral	Agree	Agree	Strongly d	Strongly a	Agree	Agree	Disagree	Agree	Strongly a	Strongly d	Disagree	Strongly a	Agree	Disagree	Agree	Disagree	Strongly a	Disagree	Disagree	Strongly d	Strongly a	Strongly a	Strongly d	Agree	Agree	Strongly a	Agree	Strongly a	Agree	Agree	Agree
20-30	Female	Single	Christiani	Akan	College(Di	Registered	Nursing of	General nu	Agree	Strongly d	Disagree	Strongly a	Neutral	Strongly a	Strongly a	Disagree	Strongly a	Strongly a	Agree	Neutral	Neutral	Agree	Strongly a	Agree	Strongly d	Strongly a	Neutral	Agree	Agree	Strongly a	Strongly a	Strongly a	Strongly a	Neutral	Neutral	Agree	Strongly a	Agree	Strongly d	Strongly d	Strongly a	Strongly a	Neutral	Agree	Neutral	Strongly a	Strongly d	Strongly a	Strongly d
20-30	Female	Single	Islam	Ewe	College(Di	Registered	Senior nur	General nu	Agree	Strongly d	Strongly d	Agree	Agree	Agree	Strongly d	Strongly d	Strongly a	Agree	Strongly d	Agree	Agree	Strongly a	Agree	Strongly a	Strongly d	Agree	Strongly d	Disagree	Disagree	Strongly a	Strongly a	Disagree	Strongly a	Agree	Neutral	Agree	Strongly a	Disagree	Disagree	Agree	Agree	Agree	Agree	Agree	Agree	Agree	Strongly d	Agree	Strongly d
31-40	Female	Single	Christiani	Ewe	College(Di	Registered	Senior sta	General nu	Strongly a	Agree	Neutral	Agree	Neutral	Agree	Strongly d	Neutral	Strongly a	Strongly a	Strongly a	Strongly d	Strongly d	Agree	Strongly a	Agree	Disagree	Strongly a	Agree	Strongly a	Strongly a	Agree	Agree	Disagree	Agree	Strongly a	Strongly a	Agree	Disagree	Agree	Strongly a	Strongly d	Strongly a	Strongly a	Agree	Strongly a	Strongly a	Strongly a	Disagree	Agree	Neutral
31-40	Male	Married	Christiani	Ewe	Bachelor o	Registered	Nursing of	General nu	Agree	Strongly d	Strongly d	Strongly a	Neutral	Agree	Strongly a	Disagree	Disagree	Strongly d	Neutral	Strongly a	Strongly a	Agree	Agree	Agree	Disagree	Agree	Strongly d	Strongly d	Strongly d	Strongly a	Strongly a	Agree	Agree	Agree	Neutral	Agree	Strongly a	Agree	Strongly d	Agree	Strongly a	Agree	Strongly a	Strongly a	Agree	Agree	Strongly d	Agree	Strongly d
31-40	Male	Married	Christiani	Ewe	College(Di	Registered	Senior sta	General nu	Agree	Agree	Strongly d	Strongly a	Strongly a	Strongly a	Strongly d	Disagree	Disagree	Neutral	Strongly d	Disagree	Strongly a	Strongly a	Strongly a	Strongly a	Strongly d	Agree	Disagree	Agree	Agree	Strongly a	Strongly d	Strongly a	Agree	Strongly a	Neutral	Agree	Strongly d	Agree	Strongly a	Strongly a	Agree	Agree	Agree	Agree	Strongly a	Agree	Strongly d	Strongly a	Strongly d
31-40	Female	Single	Christiani	Ga-Adangbe	College(Di	Registered	Senior sta	General nu	Agree	Strongly a	Disagree	Strongly a	Strongly a	Strongly a	Strongly a	Disagree	Strongly a	Strongly d	Agree	Neutral	Strongly d	Agree	Strongly a	Agree	Strongly d	Strongly a	Neutral	Agree	Strongly d	Strongly a	Strongly a	Strongly a	Strongly a	Strongly a	Agree	Agree	Disagree	Agree	Strongly a	Agree	Strongly a	Strongly a	Neutral	Agree	Neutral	Neutral	Strongly d	Strongly a	Strongly d
20-30	Female	Single	Traditiona	Akan	College(Di	Registered	Senior sta	General nu	Agree	Strongly a	Strongly d	Agree	Agree	Agree	Disagree	Strongly d	Strongly a	Agree	Strongly d	Agree	Agree	Strongly a	Agree	Strongly a	Strongly d	Agree	Agree	Agree	Strongly d	Strongly a	Strongly a	Strongly a	Strongly a	Agree	Agree	Agree	Strongly a	Strongly a	Strongly a	Agree	Agree	Agree	Agree	Strongly d	Agree	Agree	Strongly d	Strongly a	Strongly d
31-40	Female	Single	Christiani	Ewe	College(Di	Registered	Senior sta	General nu	Strongly a	Agree	Neutral	Agree	Neutral	Agree	Agree	Neutral	Agree	Disagree	Disagree	Strongly a	Neutral	Agree	Strongly a	Agree	Disagree	Strongly d	Agree	Strongly a	Strongly a	Agree	Agree	Agree	Agree	Strongly a	Neutral	Disagree	Disagree	Agree	Strongly a	Strongly a	Disagree	Strongly a	Agree	Strongly a	Strongly a	Strongly a	Disagree	Strongly a	Neutral
31-40	Male	Married	Christiani	Ga-Adangbe	Bachelor o	Registered	Senior nur	General nu	Agree	Disagree	Strongly d	Strongly a	Agree	Agree	Strongly d	Disagree	Disagree	Strongly d	Agree	Disagree	Strongly d	Agree	Agree	Agree	Disagree	Agree	Strongly a	Strongly a	Disagree	Strongly a	Strongly a	Disagree	Agree	Neutral	Neutral	Agree	Strongly d	Agree	Strongly a	Disagree	Neutral	Agree	Strongly a	Strongly a	Agree	Agree	Strongly d	Strongly a	Strongly d
41-50	Female	Married	Christiani	Ewe	College(Di	Registered	Nursing of	Others(Inf	Agree	Disagree	Strongly a	Strongly a	Strongly a	Strongly a	Agree	Disagree	Strongly d	Agree	Agree	Strongly a	Strongly d	Strongly a	Strongly a	Strongly a	Strongly d	Agree	Agree	Agree	Agree	Strongly a	Agree	Strongly a	Agree	Strongly a	Strongly a	Agree	Strongly a	Agree	Strongly d	Strongly d	Agree	Agree	Agree	Agree	Strongly a	Agree	Strongly d	Strongly a	Strongly d
20-30	Female	Single	Christiani	Ewe	Bachelor o	Registered	Nursing of	General nu	Strongly a	Agree	Strongly d	Agree	Strongly a	Strongly a	Disagree	Strongly d	Strongly a	Strongly a	Disagree	Agree	Agree	Agree	Strongly a	Strongly a	Strongly d	Strongly a	Strongly d	Agree	Disagree	Strongly a	Agree	Disagree	Strongly a	Agree	Strongly a	Strongly a	Strongly a	Agree	Strongly a	Strongly a	Strongly a	Agree	Agree	Strongly a	Strongly a	Agree	Strongly d	Agree	Strongly d
41-50	Female	Married	Christiani	Ewe	Bachelor o	Registered	Senior nur	General nu	Agree	Disagree	Disagree	Agree	Disagree	Agree	Strongly d	Neutral	Agree	Strongly d	Agree	Strongly d	Agree	Agree	Agree	Agree	Strongly d	Agree	Agree	Agree	Disagree	Agree	Disagree	Strongly d	Agree	Agree	Strongly a	Agree	Disagree	Agree	Strongly a	Disagree	Strongly a	Agree	Agree	Agree	Agree	Agree	Disagree	Agree	Strongly d
20-30	Male	Single	Christiani	Ewe	College(Di	Registered	Senior sta	General nu	Agree	Agree	Disagree	Agree	Disagree	Agree	Neutral	Neutral	Disagree	Disagree	Agree	Disagree	Agree	Disagree	Agree	Disagree	Disagree	Strongly a	Strongly a	Strongly a	Disagree	Strongly a	Strongly d	Disagree	Agree	Disagree	Strongly a	Disagree	Disagree	Disagree	Strongly d	Strongly d	Neutral	Strongly a	Agree	Strongly a	Strongly a	Strongly a	Strongly d	Agree	Strongly d
41-50	Female	Married	Christiani	Ewe	College(Di	Registered	Senior nur	General nu	Agree	Strongly a	Neutral	Strongly a	Agree	Strongly a	Disagree	Agree	Neutral	Neutral	Disagree	Strongly a	Strongly a	Strongly a	Agree	Strongly a	Strongly d	Agree	Agree	Strongly d	Strongly d	Strongly a	Agree	Strongly a	Strongly a	Strongly a	Strongly a	Agree	Disagree	Disagree	Neutral	Agree	Strongly a	Agree	Strongly a	Agree	Strongly a	Agree	Disagree	Neutral	Disagree
20-30	Female	Married	Traditiona	Akan	Bachelor o	Registered	Senior nur	General nu	Agree	Agree	Strongly d	Agree	Agree	Agree	Agree	Strongly a	Agree	Neutral	Agree	Disagree	Agree	Agree	Strongly a	Strongly a	Strongly d	Strongly a	Strongly a	Strongly a	Strongly a	Agree	Agree	Neutral	Agree	Strongly a	Strongly a	Disagree	Strongly a	Agree	Strongly d	Strongly a	Agree	Strongly a	Agree	Strongly a	Strongly a	Agree	Strongly d	Strongly d	Strongly d
51-60	Female	Single	Christiani	Akan	Bachelor o	Registered	Principal	General nu	Agree	Strongly d	Disagree	Strongly a	Disagree	Neutral	Strongly a	Disagree	Strongly a	Strongly a	Agree	Neutral	Agree	Agree	Strongly a	Agree	Strongly d	Strongly d	Neutral	Agree	Strongly d	Strongly a	Strongly a	Strongly d	Strongly a	Neutral	Strongly a	Agree	Strongly a	Agree	Neutral	Strongly d	Strongly a	Strongly a	Neutral	Agree	Neutral	Strongly a	Agree	Disagree	Agree
20-30	Female	Single	Islam	Ewe	Bachelor o	Registered	Nursing of	General nu	Agree	Strongly a	Strongly a	Agree	Agree	Agree	Strongly a	Strongly d	Strongly a	Strongly d	Strongly d	Agree	Agree	Strongly a	Agree	Strongly a	Strongly d	Agree	Strongly d	Agree	Agree	Strongly a	Strongly a	Strongly a	Strongly d	Agree	Strongly a	Agree	Strongly d	Strongly a	Strongly a	Strongly a	Agree	Disagree	Disagree	Strongly d	Neutral	Strongly d	Disagree	Strongly d	Strongly d
31-40	Female	Single	Christiani	Ewe	College(Di	Registered	Nursing of	General nu	Strongly a	Agree	Neutral	Agree	Agree	Agree	Strongly d	Neutral	Strongly a	Disagree	Strongly d	Strongly a	Strongly a	Agree	Strongly a	Agree	Disagree	Strongly a	Agree	Strongly a	Strongly a	Agree	Agree	Agree	Agree	Strongly a	Agree	Neutral	Strongly a	Agree	Neutral	Disagree	Strongly a	Strongly a	Agree	Strongly a	Strongly a	Strongly a	Disagree	Neutral	Neutral
31-40	Male	Married	Christiani	Ga-Adangbe	Bachelor o	Registered	Senior nur	General nu	Agree	Neutral	Strongly d	Strongly a	Agree	Agree	Strongly a	Disagree	Agree	Strongly a	Agree	Strongly d	Strongly d	Agree	Agree	Agree	Disagree	Agree	Strongly d	Strongly a	Strongly d	Neutral	Strongly a	Agree	Agree	Agree	Strongly a	Strongly a	Strongly a	Agree	Strongly a	Strongly a	Strongly a	Agree	Strongly a	Disagree	Agree	Agree	Strongly d	Agree	Strongly d
20-30	Female	Married	Christiani	Ewe	College(Di	Registered	Senior sta	General nu	Agree	Agree	Strongly d	Strongly a	Strongly a	Disagree	Agree	Disagree	Strongly d	Disagree	Agree	Strongly d	Strongly d	Strongly a	Strongly a	Strongly a	Strongly d	Agree	Agree	Agree	Agree	Neutral	Agree	Strongly d	Disagree	Strongly a	Agree	Agree	Strongly d	Agree	Disagree	Strongly a	Agree	Agree	Agree	Agree	Strongly a	Neutral	Strongly d	Strongly a	Strongly d
20-30	Female	Single	Christiani	Ga-Adangbe	College(Di	Registered	Senior sta	General nu	Agree	Strongly a	Disagree	Strongly a	Strongly d	Disagree	Disagree	Disagree	Strongly a	Disagree	Neutral	Neutral	Disagree	Agree	Disagree	Neutral	Strongly d	Strongly d	Neutral	Disagree	Strongly d	Strongly a	Strongly a	Strongly a	Strongly a	Strongly a	Strongly d	Agree	Strongly a	Agree	Neutral	Agree	Strongly a	Strongly a	Neutral	Agree	Neutral	Strongly a	Strongly d	Agree	Strongly d
20-30	Female	Single	Traditiona	Akan	College(Di	Registered	Senior sta	General nu	Agree	Strongly a	Strongly d	Agree	Agree	Disagree	Strongly a	Neutral	Strongly a	Agree	Neutral	Agree	Agree	Strongly a	Agree	Strongly a	Strongly d	Agree	Agree	Agree	Agree	Strongly a	Strongly a	Strongly a	Strongly a	Agree	Strongly a	Agree	Strongly d	Strongly a	Strongly a	Agree	Agree	Agree	Agree	Agree	Agree	Agree	Strongly d	Strongly a	Strongly d
31-40	Female	Single	Christiani	Ewe	College(Di	Registered	Senior sta	General nu	Strongly a	Agree	Neutral	Agree	Agree	Disagree	Agree	Neutral	Strongly a	Strongly a	Strongly d	Strongly a	Strongly a	Agree	Strongly a	Agree	Disagree	Strongly a	Agree	Strongly a	Strongly d	Agree	Agree	Strongly d	Agree	Strongly a	Strongly d	Strongly a	Strongly d	Agree	Disagree	Strongly a	Disagree	Strongly a	Agree	Strongly a	Strongly a	Strongly a	Disagree	Agree	Neutral
31-40	Male	Married	Christiani	Akan	Bachelor o	Registered	Nursing of	General nu	Agree	Neutral	Strongly d	Strongly a	Agree	Disagree	Strongly a	Disagree	Agree	Strongly a	Agree	Strongly d	Disagree	Agree	Agree	Strongly d	Disagree	Agree	Strongly a	Strongly a	Strongly d	Strongly a	Strongly d	Agree	Agree	Neutral	Strongly a	Strongly a	Strongly a	Strongly d	Neutral	Disagree	Strongly d	Agree	Strongly a	Strongly a	Agree	Agree	Strongly d	Strongly a	Strongly d
20-30	Female	Married	Christiani	Ewe	Bachelor o	Registered	Senior nur	General nu	Agree	Agree	Strongly d	Strongly a	Neutral	Strongly a	Agree	Disagree	Strongly a	Agree	Disagree	Strongly d	Strongly a	Strongly a	Strongly a	Strongly a	Strongly d	Agree	Strongly d	Agree	Agree	Neutral	Agree	Strongly a	Agree	Strongly a	Agree	Agree	Strongly d	Disagree	Strongly a	Disagree	Agree	Agree	Agree	Agree	Strongly a	Agree	Strongly d	Agree	Strongly d
41-50	Female	Single	Christiani	Ga-Adangbe	Bachelor o	Registered	Principal	General nu	Strongly a	Agree	Strongly a	Agree	Neutral	Strongly a	Agree	Strongly d	Strongly a	Strongly a	Strongly d	Agree	Agree	Agree	Strongly a	Strongly a	Strongly d	Strongly a	Agree	Disagree	Agree	Strongly a	Agree	Strongly d	Strongly a	Agree	Disagree	Strongly a	Agree	Disagree	Strongly a	Strongly a	Strongly a	Agree	Agree	Strongly a	Strongly a	Agree	Strongly d	Strongly a	Strongly d
41-50	Male	Married	Christiani	Ewe	Bachelor o	Registered	Senior nur	General nu	Agree	Agree	Strongly a	Agree	Strongly a	Strongly a	Strongly a	Neutral	Agree	Agree	Disagree	Disagree	Neutral	Agree	Agree	Agree	Strongly d	Agree	Strongly d	Agree	Agree	Neutral	Neutral	Strongly a	Disagree	Agree	Strongly d	Neutral	Agree	Agree	Neutral	Agree	Strongly a	Agree	Agree	Agree	Agree	Agree	Disagree	Agree	Strongly d
51-60	Male	Single	Christiani	Ewe	College(Di	Registered	Senior nur	General nu	Agree	Agree	Disagree	Agree	Disagree	Strongly a	Agree	Neutral	Agree	Agree	Agree	Agree	Agree	Agree	Disagree	Agree	Disagree	Strongly a	Strongly a	Disagree	Strongly a	Strongly a	Neutral	Agree	Agree	Agree	Neutral	Agree	Strongly d	Strongly a	Strongly a	Agree	Agree	Strongly a	Agree	Strongly a	Strongly a	Strongly a	Strongly d	Strongly a	Strongly d
31-40	Female	Married	Christiani	Ewe	College(Di	Registered	Staff nurs	General nu	Agree	Strongly a	Neutral	Strongly a	Agree	Neutral	Strongly a	Agree	Agree	Agree	Strongly d	Strongly a	Strongly a	Strongly a	Agree	Strongly a	Strongly d	Agree	Agree	Strongly a	Strongly a	Neutral	Agree	Disagree	Strongly a	Strongly a	Strongly a	Agree	Agree	Strongly a	Strongly a	Strongly a	Strongly a	Agree	Strongly a	Agree	Strongly a	Agree	Disagree	Agree	Disagree
51-60	Female	Married	Traditiona	Akan	College(Di	Registered	Principal	General nu	Agree	Agree	Strongly d	Strongly d	Agree	Agree	Strongly d	Strongly a	Agree	Strongly a	Disagree	Strongly d	Agree	Agree	Strongly a	Strongly a	Strongly d	Strongly d	Strongly a	Strongly a	Strongly a	Agree	Agree	Agree	Agree	Strongly a	Strongly a	Agree	Disagree	Agree	Disagree	Disagree	Agree	Agree	Agree	Strongly a	Strongly a	Neutral	Neutral	Strongly a	Neutral
41-50	Female	Married	Christiani	Ewe	College(Di	Enrolled n	Senior sta	General nu	Strongly a	Strongly a	Disagree	Strongly a	Disagree	Agree	Disagree	Agree	Strongly a	Strongly a	Strongly d	Strongly a	Strongly d	Agree	Agree	Agree	Disagree	Agree	Disagree	Agree	Strongly d	Strongly a	Agree	Strongly a	Disagree	Strongly a	Agree	Strongly a	Agree	Strongly a	Strongly a	Agree	Strongly a	Strongly a	Agree	Agree	Agree	Strongly a	Disagree	Strongly a	Disagree
51-60	Male	Married	Christiani	Ewe	College(Di	Registered	Senior nur	General nu	Agree	Agree	Strongly a	Strongly a	Agree	Agree	Strongly a	Strongly a	Strongly d	Strongly a	Strongly a	Agree	Agree	Agree	Strongly d	Agree	Strongly d	Strongly a	Agree	Disagree	Agree	Agree	Strongly a	Strongly a	Strongly d	Agree	Neutral	Agree	Disagree	Agree	Strongly a	Strongly a	Agree	Strongly a	Strongly a	Strongly a	Strongly a	Agree	Strongly d	Strongly a	Strongly d
31-40	Male	Married	Christiani	Ga-Adangbe	Other(Heal	Enrolled n	Staff nurs	Others(Inf	Agree	Agree	Strongly a	Strongly d	Strongly a	Neutral	Agree	Agree	Agree	Neutral	Agree	Strongly d	Strongly d	Strongly a	Agree	Agree	Disagree	Agree	Strongly a	Strongly a	Strongly a	Strongly d	Agree	Agree	Agree	Strongly a	Strongly a	Strongly a	Disagree	Strongly d	Strongly d	Strongly d	Strongly a	Agree	Strongly a	Strongly d	Agree	Strongly d	Agree	Strongly d	Agree
51-60	Female	Married	Christiani	Ewe	MSc/MPhil	Registered	Principal	Others(Inf	Strongly a	Strongly a	Strongly d	Disagree	Disagree	Neutral	Strongly a	Agree	Agree	Strongly a	Disagree	Strongly d	Agree	Strongly a	Agree	Disagree	Strongly d	Strongly a	Agree	Strongly a	Agree	Strongly a	Agree	Strongly a	Agree	Neutral	Agree	Neutral	Disagree	Strongly a	Strongly a	Strongly a	Agree	Agree	Agree	Agree	Agree	Agree	Disagree	Agree	Disagree
31-40	Male	Married	Traditiona	Ga-Adangbe	College(Di	Registered	Nursing of	General nu	Strongly a	Strongly a	Disagree	Strongly a	Disagree	Strongly a	Agree	Agree	Agree	Neutral	Strongly d	Agree	Strongly d	Agree	Disagree	Agree	Disagree	Agree	Disagree	Agree	Strongly d	Strongly d	Strongly a	Agree	Agree	Agree	Neutral	Agree	Disagree	Agree	Strongly a	Strongly a	Agree	Strongly a	Agree	Strongly a	Agree	Agree	Strongly d	Agree	Disagree
51-60	Male	Married	Islam	Ga-Adangbe	Bachelor o	Registered	Principal	General nu	Strongly a	Agree	Strongly d	Agree	Agree	Agree	Strongly d	Strongly a	Neutral	Strongly d	Disagree	Disagree	Agree	Disagree	Agree	Strongly a	Strongly d	Disagree	Agree	Strongly a	Disagree	Agree	Disagree	Strongly a	Disagree	Disagree	Disagree	Agree	Neutral	Strongly d	Strongly d	Strongly d	Strongly a	Agree	Agree	Strongly d	Agree	Disagree	Agree	Strongly a	Agree
20-30	Female	Single	Christiani	Ga-Adangbe	Bachelor o	Registered	Senior nur	General nu	Agree	Agree	Strongly d	Strongly a	Neutral	Strongly a	Strongly d	Strongly a	Strongly a	Strongly d	Neutral	Strongly d	Strongly d	Strongly a	Strongly a	Strongly a	Disagree	Agree	Strongly d	Agree	Agree	Neutral	Agree	Agree	Agree	Agree	Agree	Strongly a	Strongly d	Agree	Disagree	Agree	Agree	Agree	Agree	Agree	Agree	Strongly a	Disagree	Strongly a	Disagree
20-30	Female	Single	Christiani	Ewe	Other(Heal	Enrolled n	Staff nurs	Others(Inf	Disagree	Strongly a	Strongly a	Strongly a	Strongly a	Strongly a	Strongly a	Disagree	Strongly a	Strongly a	Disagree	Strongly d	Agree	Agree	Strongly a	Agree	Strongly d	Strongly a	Neutral	Agree	Disagree	Strongly a	Strongly a	Strongly a	Strongly a	Strongly a	Strongly a	Agree	Agree	Agree	Neutral	Strongly a	Strongly a	Disagree	Disagree	Agree	Neutral	Disagree	Strongly d	Strongly a	Strongly d
20-30	Male	Single	Islam	Ewe	College(Di	Registered	Senior sta	Others(Inf	Agree	Strongly a	Strongly d	Agree	Disagree	Agree	Strongly a	Strongly d	Strongly a	Agree	Strongly a	Agree	Agree	Strongly a	Agree	Strongly a	Strongly d	Agree	Agree	Disagree	Agree	Strongly d	Strongly a	Strongly d	Strongly a	Agree	Neutral	Neutral	Agree	Agree	Strongly a	Disagree	Agree	Agree	Agree	Agree	Agree	Agree	Strongly d	Strongly a	Strongly d
41-50	Female	Single	Christiani	Ewe	College(Di	Registered	Nursing of	General nu	Strongly a	Agree	Agree	Disagree	Agree	Agree	Agree	Neutral	Strongly a	Neutral	Strongly a	Strongly d	Strongly a	Agree	Strongly a	Agree	Disagree	Strongly a	Agree	Strongly a	Disagree	Agree	Agree	Disagree	Agree	Strongly a	Agree	Strongly a	Agree	Strongly d	Strongly a	Agree	Strongly a	Strongly a	Agree	Strongly a	Strongly a	Strongly a	Disagree	Agree	Neutral
31-40	Male	Married	Christiani	Akan	Bachelor o	Registered	Staff nurs	General nu	Agree	Neutral	Strongly d	Strongly d	Agree	Strongly d	Strongly a	Disagree	Agree	Strongly a	Agree	Disagree	Strongly d	Agree	Agree	Agree	Disagree	Agree	Strongly a	Strongly a	Strongly a	Strongly d	Strongly a	Agree	Agree	Agree	Neutral	Strongly a	Agree	Agree	Strongly d	Disagree	Strongly a	Agree	Strongly a	Strongly a	Agree	Agree	Strongly d	Agree	Strongly d
20-30	Female	Married	Christiani	Ewe	College(Di	Registered	Staff nurs	General nu	Agree	Agree	Strongly a	Strongly a	Neutral	Strongly d	Agree	Disagree	Strongly a	Neutral	Agree	Strongly d	Disagree	Strongly a	Strongly a	Strongly a	Strongly d	Agree	Agree	Agree	Agree	Strongly a	Agree	Strongly a	Neutral	Strongly a	Neutral	Agree	Strongly d	Agree	Strongly a	Agree	Agree	Agree	Agree	Agree	Strongly a	Agree	Strongly d	Agree	Strongly d
20-30	Female	Single	Christiani	Ga-Adangbe	College(Di	Registered	Staff nurs	General nu	Agree	Strongly a	Disagree	Strongly a	Strongly a	Strongly a	Strongly a	Disagree	Strongly d	Strongly a	Agree	Neutral	Agree	Agree	Strongly a	Agree	Strongly d	Strongly a	Neutral	Disagree	Agree	Neutral	Strongly a	Disagree	Strongly a	Neutral	Neutral	Agree	Agree	Agree	Strongly a	Strongly a	Strongly a	Strongly a	Neutral	Agree	Neutral	Strongly a	Strongly d	Agree	Strongly d
20-30	Female	Single	Traditiona	Ewe	Bachelor o	Registered	Senior sta	General nu	Agree	Strongly a	Strongly d	Agree	Agree	Agree	Strongly a	Strongly d	Strongly a	Agree	Strongly a	Agree	Disagree	Strongly a	Agree	Strongly a	Strongly d	Agree	Agree	Agree	Agree	Neutral	Strongly a	Strongly d	Strongly a	Agree	Neutral	Agree	Strongly a	Strongly a	Disagree	Disagree	Agree	Agree	Agree	Agree	Agree	Agree	Strongly d	Agree	Strongly d
31-40	Male	Married	Christiani	Ewe	College(Di	Registered	Staff nurs	General nu	Strongly a	Agree	Agree	Agree	Agree	Strongly d	Disagree	Neutral	Strongly a	Strongly d	Strongly a	Strongly a	Strongly a	Agree	Strongly a	Agree	Disagree	Strongly a	Strongly d	Strongly d	Strongly a	Agree	Agree	Neutral	Agree	Strongly a	Strongly a	Strongly a	Strongly a	Disagree	Neutral	Agree	Disagree	Strongly a	Agree	Strongly a	Strongly a	Strongly a	Disagree	Agree	Neutral
31-40	Male	Married	Christiani	Ga-Adangbe	Bachelor o	Registered	Nursing of	General nu	Disagree	Neutral	Strongly d	Strongly a	Disagree	Strongly d	Strongly a	Disagree	Agree	Strongly a	Disagree	Strongly d	Disagree	Agree	Disagree	Disagree	Disagree	Agree	Strongly a	Disagree	Strongly a	Strongly a	Strongly a	Agree	Neutral	Agree	Agree	Strongly a	Disagree	Disagree	Strongly d	Disagree	Strongly d	Agree	Strongly a	Strongly a	Agree	Agree	Strongly d	Agree	Strongly d
31-40	Male	Married	Christiani	Akan	Bachelor o	Registered	Senior nur	General nu	Strongly d	Neutral	Strongly d	Strongly a	Agree	Agree	Strongly a	Agree	Neutral	Strongly a	Agree	Strongly d	Disagree	Agree	Agree	Agree	Disagree	Agree	Strongly a	Strongly a	Strongly a	Strongly a	Strongly d	Agree	Agree	Agree	Strongly a	Strongly a	Strongly d	Neutral	Strongly d	Disagree	Strongly a	Agree	Strongly a	Strongly a	Agree	Strongly d	Strongly d	Agree	Strongly d
41-50	Female	Single	Christiani	Akan	MSc/MPhil	Registered	Principal	Geriatrics	Agree	Strongly a	Agree	Strongly a	Strongly a	Strongly a	Agree	Agree	Strongly a	Strongly a	Agree	Agree	Agree	Agree	Strongly a	Agree	Agree	Strongly a	Agree	Agree	Agree	Strongly a	Strongly a	Strongly a	Strongly a	Strongly a	Neutral	Agree	Strongly a	Strongly a	Strongly a	Strongly a	Strongly a	Strongly a	Neutral	Agree	Agree	Strongly a	Strongly a	Agree	Agree
20-30	Female	Single	Islam	Akan	Bachelor o	Registered	Nursing of	General nu	Agree	Strongly a	Strongly d	Agree	Agree	Agree	Strongly a	Agree	Strongly d	Agree	Strongly a	Agree	Agree	Strongly a	Agree	Strongly a	Strongly d	Disagree	Agree	Agree	Agree	Strongly a	Strongly a	Strongly a	Strongly a	Agree	Strongly a	Agree	Strongly a	Agree	Strongly a	Disagree	Agree	Agree	Agree	Agree	Agree	Agree	Strongly d	Agree	Strongly d
31-40	Male	Single	Christiani	Ewe	College(Di	Registered	Senior sta	General nu	Strongly a	Agree	Neutral	Agree	Agree	Disagree	Agree	Neutral	Disagree	Disagree	Strongly d	Strongly d	Strongly a	Agree	Strongly d	Agree	Disagree	Strongly d	Disagree	Strongly a	Strongly d	Agree	Strongly d	Disagree	Strongly d	Strongly a	Strongly d	Disagree	Strongly d	Neutral	Disagree	Strongly d	Neutral	Strongly a	Agree	Strongly a	Strongly a	Strongly a	Disagree	Agree	Neutral
31-40	Male	Married	Christiani	Akan	Bachelor o	Registered	Nursing of	General nu	Agree	Neutral	Strongly d	Strongly a	Agree	Agree	Strongly a	Disagree	Agree	Strongly a	Agree	Strongly d	Strongly d	Agree	Agree	Agree	Disagree	Agree	Strongly a	Strongly a	Strongly a	Neutral	Strongly a	Agree	Neutral	Agree	Strongly a	Strongly a	Neutral	Strongly a	Disagree	Disagree	Strongly a	Agree	Strongly a	Strongly a	Agree	Agree	Strongly d	Agree	Strongly d
51-60	Female	Married	Christiani	Ewe	College(Di	Registered	Senior nur	General nu	Agree	Agree	Strongly d	Strongly a	Strongly a	Disagree	Agree	Agree	Disagree	Agree	Neutral	Strongly d	Strongly a	Strongly a	Strongly a	Strongly a	Strongly d	Agree	Agree	Disagree	Agree	Strongly a	Agree	Strongly a	Agree	Strongly a	Agree	Agree	Strongly a	Strongly a	Strongly a	Disagree	Agree	Agree	Agree	Neutral	Agree	Disagree	Agree	Strongly a	Agree
31-40	Female	Single	Christiani	Ga-Adangbe	MSc/MPhil	Registered	Principal	Geriatrics	Strongly a	Agree	Agree	Agree	Neutral	Strongly a	Disagree	Strongly d	Strongly a	Strongly a	Neutral	Agree	Agree	Agree	Strongly a	Strongly a	Strongly d	Strongly a	Agree	Agree	Agree	Strongly a	Agree	Strongly a	Strongly a	Neutral	Strongly d	Strongly a	Strongly a	Strongly a	Strongly a	Agree	Strongly a	Agree	Agree	Neutral	Strongly a	Agree	Strongly d	Strongly a	Strongly d
41-50	Female	Married	Christiani	Ewe	Bachelor o	Registered	Senior nur	General nu	Agree	Agree	Disagree	Agree	Neutral	Agree	Strongly a	Neutral	Neutral	Agree	Agree	Strongly d	Strongly d	Agree	Agree	Agree	Strongly d	Agree	Agree	Agree	Disagree	Agree	Agree	Strongly a	Agree	Agree	Disagree	Agree	Neutral	Neutral	Strongly a	Strongly a	Strongly a	Agree	Agree	Neutral	Agree	Agree	Disagree	Strongly a	Strongly d
51-60	Male	Single	Christiani	Akan	College(Di	Registered	Nursing of	General nu	Agree	Agree	Agree	Agree	Strongly a	Agree	Agree	Neutral	Agree	Agree	Agree	Agree	Agree	Agree	Agree	Agree	Disagree	Strongly a	Strongly a	Strongly a	Strongly a	Strongly a	Strongly a	Agree	Agree	Agree	Strongly a	Agree	Neutral	Neutral	Strongly a	Strongly a	Agree	Strongly a	Agree	Strongly a	Strongly a	Strongly a	Neutral	Strongly a	Agree
31-40	Female	Married	Christiani	Ga-Adangbe	Bachelor o	Registered	Staff nurs	General nu	Agree	Strongly a	Neutral	Strongly a	Agree	Strongly a	Strongly a	Agree	Agree	Agree	Neutral	Disagree	Disagree	Strongly a	Agree	Strongly a	Strongly d	Agree	Agree	Disagree	Strongly a	Strongly d	Agree	Disagree	Strongly a	Strongly a	Disagree	Agree	Strongly a	Strongly a	Strongly a	Agree	Strongly a	Agree	Strongly a	Strongly d	Strongly a	Agree	Disagree	Strongly a	Disagree
20-30	Female	Married	Traditiona	Akan	College(Di	Registered	Senior sta	General nu	Strongly d	Agree	Strongly d	Agree	Agree	Agree	Agree	Strongly a	Neutral	Strongly a	Agree	Strongly d	Agree	Agree	Strongly a	Strongly a	Strongly d	Strongly a	Strongly a	Strongly a	Disagree	Disagree	Agree	Agree	Agree	Strongly a	Strongly a	Agree	Neutral	Strongly a	Strongly a	Strongly a	Agree	Strongly a	Agree	Strongly a	Strongly a	Strongly d	Strongly d	Agree	Strongly d
31-40	Female	Single	Christiani	Akan	Bachelor o	Registered	Staff nurs	Geriatrics	Agree	Strongly a	Agree	Strongly a	Neutral	Strongly a	Agree	Agree	Strongly a	Strongly a	Agree	Neutral	Agree	Agree	Strongly a	Agree	Agree	Strongly a	Neutral	Agree	Agree	Strongly a	Strongly a	Strongly d	Strongly a	Strongly a	Agree	Agree	Strongly a	Strongly a	Strongly a	Strongly a	Strongly a	Strongly a	Neutral	Agree	Neutral	Strongly a	Agree	Neutral	Agree
20-30	Female	Single	Islam	Ewe	College(Di	Registered	Senior sta	General nu	Agree	Strongly a	Strongly d	Agree	Agree	Strongly d	Strongly a	Strongly d	Strongly a	Agree	Strongly d	Agree	Agree	Strongly a	Disagree	Strongly a	Strongly d	Agree	Strongly d	Strongly d	Agree	Neutral	Strongly a	Strongly a	Strongly a	Agree	Disagree	Agree	Strongly a	Strongly a	Strongly d	Strongly a	Agree	Agree	Agree	Agree	Agree	Agree	Strongly d	Strongly d	Strongly d
31-40	Female	Single	Christiani	Ewe	College(Di	Registered	Senior sta	General nu	Strongly a	Agree	Neutral	Strongly d	Agree	Disagree	Agree	Neutral	Strongly a	Strongly a	Strongly a	Strongly d	Disagree	Agree	Strongly a	Agree	Disagree	Strongly a	Agree	Disagree	Strongly a	Agree	Agree	Agree	Agree	Strongly a	Neutral	Strongly a	Strongly a	Strongly a	Disagree	Agree	Strongly a	Strongly a	Agree	Strongly a	Strongly a	Strongly d	Disagree	Strongly d	Neutral
31-40	Male	Married	Christiani	Akan	Bachelor o	Registered	Senior nur	General nu	Agree	Neutral	Agree	Strongly a	Agree	Disagree	Strongly a	Agree	Disagree	Strongly d	Agree	Strongly a	Strongly a	Agree	Agree	Agree	Disagree	Agree	Strongly d	Strongly a	Strongly a	Strongly d	Strongly a	Agree	Neutral	Agree	Neutral	Strongly a	Strongly a	Strongly a	Strongly a	Agree	Strongly a	Agree	Strongly a	Strongly a	Agree	Agree	Strongly d	Agree	Strongly d
31-40	Female	Married	Christiani	Ewe	MSc/MPhil	Registered	Principal	Geriatrics	Agree	Agree	Strongly d	Strongly a	Neutral	Strongly d	Agree	Disagree	Strongly a	Disagree	Strongly d	Strongly d	Strongly a	Strongly a	Strongly a	Strongly a	Strongly d	Agree	Agree	Agree	Agree	Disagree	Agree	Neutral	Agree	Strongly a	Neutral	Agree	Neutral	Strongly a	Strongly a	Agree	Agree	Agree	Agree	Agree	Strongly a	Agree	Strongly d	Strongly a	Strongly d
20-30	Female	Single	Christiani	Ga-Adangbe	Bachelor o	Registered	Nursing of	General nu	Agree	Strongly a	Disagree	Strongly a	Strongly a	Strongly a	Disagree	Agree	Strongly a	Strongly a	Agree	Neutral	Agree	Agree	Strongly a	Agree	Strongly d	Disagree	Neutral	Disagree	Agree	Disagree	Strongly a	Strongly a	Strongly a	Strongly a	Agree	Agree	Strongly d	Neutral	Strongly a	Strongly a	Disagree	Strongly a	Neutral	Agree	Neutral	Strongly a	Strongly d	Agree	Strongly d
51-60	Female	Single	Traditiona	Akan	College(Di	Registered	Senior nur	General nu	Agree	Strongly a	Strongly d	Strongly d	Agree	Agree	Strongly a	Strongly d	Disagree	Agree	Strongly a	Agree	Agree	Strongly a	Agree	Strongly d	Strongly d	Agree	Disagree	Agree	Agree	Strongly a	Strongly a	Strongly a	Strongly a	Agree	Agree	Agree	Strongly a	Neutral	Strongly a	Strongly a	Agree	Agree	Agree	Agree	Agree	Agree	Agree	Strongly a	Agree
31-40	Female	Single	Christiani	Ewe	College(Di	Registered	Senior sta	General nu	Strongly a	Agree	Neutral	Agree	Agree	Disagree	Agree	Neutral	Strongly a	Strongly a	Strongly a	Disagree	Strongly d	Agree	Strongly a	Agree	Disagree	Strongly a	Disagree	Strongly a	Strongly a	Agree	Agree	Agree	Agree	Strongly a	Neutral	Strongly a	Neutral	Strongly a	Strongly a	Agree	Strongly a	Strongly a	Agree	Strongly a	Strongly a	Strongly a	Disagree	Agree	Neutral
31-40	Male	Married	Christiani	Akan	Bachelor o	Registered	Nursing of	General nu	Agree	Neutral	Strongly d	Strongly a	Agree	Agree	Strongly a	Disagree	Agree	Disagree	Agree	Strongly d	Strongly a	Agree	Agree	Agree	Disagree	Agree	Strongly a	Strongly d	Disagree	Strongly a	Strongly a	Agree	Agree	Agree	Agree	Strongly a	Strongly d	Agree	Strongly d	Neutral	Strongly a	Agree	Strongly a	Disagree	Agree	Agree	Strongly d	Strongly a	Strongly d
51-60	Female	Married	Christiani	Ewe	College(Di	Registered	Senior nur	Geriatrics	Agree	Agree	Agree	Strongly a	Strongly a	Strongly a	Agree	Agree	Strongly a	Agree	Neutral	Strongly a	Strongly a	Strongly a	Strongly a	Strongly a	Agree	Agree	Agree	Agree	Agree	Strongly a	Agree	Strongly a	Agree	Strongly a	Agree	Agree	Strongly d	Neutral	Strongly a	Neutral	Agree	Agree	Agree	Agree	Strongly a	Agree	Strongly d	Agree	Agree
41-50	Female	Married	Christiani	Ewe	Other(Heal	Enrolled n	Staff nurs	Others(Inf	Agree	Agree	Strongly d	Strongly d	Strongly a	Agree	Agree	Agree	Strongly d	Agree	Agree	Strongly d	Strongly a	Strongly a	Strongly a	Strongly a	Strongly d	Agree	Strongly d	Agree	Agree	Strongly a	Agree	Strongly a	Agree	Strongly a	Strongly a	Agree	Strongly a	Strongly a	Strongly a	Agree	Agree	Strongly d	Disagree	Agree	Agree	Disagree	Agree	Disagree	Strongly d
20-30	Female	Single	Christiani	Akan	Bachelor o	Registered	Senior sta	General nu	Agree	Strongly a	Disagree	Strongly a	Strongly a	Strongly a	Strongly a	Disagree	Disagree	Strongly a	Neutral	Neutral	Agree	Agree	Strongly a	Agree	Strongly d	Strongly a	Neutral	Strongly d	Neutral	Strongly a	Strongly a	Strongly a	Strongly a	Strongly a	Disagree	Agree	Strongly a	Neutral	Strongly a	Strongly a	Strongly a	Strongly a	Neutral	Agree	Neutral	Strongly a	Strongly d	Agree	Strongly d
41-50	Female	Single	Islam	Akan	College(Di	Registered	Senior nur	General nu	Agree	Strongly a	Strongly d	Agree	Strongly d	Agree	Strongly a	Agree	Strongly a	Agree	Strongly a	Agree	Agree	Strongly a	Agree	Strongly a	Strongly d	Agree	Agree	Agree	Disagree	Disagree	Strongly a	Neutral	Strongly a	Agree	Agree	Agree	Strongly d	Strongly a	Strongly a	Strongly a	Agree	Agree	Agree	Agree	Agree	Agree	Strongly d	Strongly a	Strongly d
31-40	Female	Single	Christiani	Ewe	College(Di	Registered	Senior sta	General nu	Strongly a	Agree	Agree	Agree	Agree	Agree	Agree	Neutral	Strongly d	Strongly a	Strongly a	Strongly d	Strongly a	Agree	Strongly a	Agree	Disagree	Strongly a	Agree	Strongly a	Strongly a	Agree	Neutral	Agree	Agree	Strongly a	Strongly a	Strongly a	Disagree	Strongly a	Strongly a	Agree	Strongly a	Strongly a	Agree	Strongly a	Strongly a	Strongly a	Disagree	Agree	Neutral
31-40	Male	Married	Christiani	Akan	Bachelor o	Registered	Nursing of	General nu	Agree	Neutral	Strongly d	Disagree	Agree	Disagree	Strongly a	Disagree	Agree	Disagree	Strongly d	Strongly a	Strongly d	Agree	Agree	Agree	Disagree	Agree	Strongly d	Neutral	Strongly a	Strongly a	Strongly a	Neutral	Agree	Strongly d	Agree	Strongly a	Strongly a	Strongly d	Strongly a	Agree	Strongly a	Agree	Strongly a	Strongly a	Agree	Strongly d	Strongly d	Strongly a	Strongly d
20-30	Female	Married	Christiani	Akan	College(Di	Registered	Senior nur	Geriatrics	Agree	Agree	Strongly d	Strongly a	Strongly a	Strongly a	Strongly d	Agree	Strongly a	Agree	Agree	Disagree	Strongly a	Strongly a	Strongly a	Strongly a	Strongly d	Agree	Agree	Agree	Agree	Strongly d	Agree	Neutral	Neutral	Strongly a	Strongly a	Agree	Strongly d	Disagree	Strongly a	Disagree	Agree	Agree	Strongly d	Disagree	Disagree	Disagree	Strongly d	Agree	Strongly d
31-40	Female	Single	Christiani	Ewe	College(Di	Registered	Nursing of	General nu	Strongly a	Neutral	Strongly d	Disagree	Strongly a	Strongly d	Agree	Strongly d	Neutral	Strongly a	Strongly d	Agree	Disagree	Agree	Disagree	Strongly a	Strongly d	Strongly a	Strongly d	Disagree	Agree	Strongly d	Agree	Strongly a	Strongly a	Agree	Agree	Strongly a	Neutral	Strongly a	Strongly a	Agree	Disagree	Agree	Agree	Strongly a	Strongly a	Agree	Strongly d	Strongly a	Strongly d
41-50	Female	Married	Christiani	Ewe	Bachelor o	Registered	Senior nur	General nu	Agree	Agree	Disagree	Agree	Strongly a	Agree	Strongly a	Neutral	Agree	Disagree	Disagree	Disagree	Agree	Strongly d	Disagree	Strongly d	Strongly d	Agree	Neutral	Neutral	Disagree	Disagree	Disagree	Strongly a	Agree	Agree	Neutral	Agree	Strongly a	Strongly a	Strongly a	Neutral	Strongly a	Agree	Agree	Agree	Agree	Agree	Disagree	Strongly a	Strongly d
20-30	Male	Single	Christiani	Akan	College(Di	Registered	Senior sta	General nu	Disagree	Agree	Disagree	Disagree	Strongly a	Agree	Agree	Neutral	Neutral	Neutral	Agree	Agree	Agree	Agree	Agree	Agree	Disagree	Strongly a	Strongly a	Strongly a	Strongly a	Strongly d	Strongly a	Disagree	Agree	Agree	Neutral	Agree	Strongly a	Strongly a	Strongly a	Strongly a	Agree	Strongly a	Agree	Strongly a	Strongly a	Strongly d	Strongly d	Strongly a	Strongly d
31-40	Female	Married	Christiani	Akan	Other(Heal	Enrolled n	Staff nurs	Others(Inf	Agree	Strongly a	Neutral	Strongly a	Agree	Neutral	Strongly a	Agree	Neutral	Agree	Strongly a	Strongly a	Disagree	Strongly a	Agree	Strongly a	Strongly d	Agree	Agree	Strongly d	Strongly a	Strongly d	Agree	Strongly a	Strongly a	Strongly a	Agree	Agree	Strongly a	Disagree	Agree	Agree	Strongly a	Disagree	Disagree	Agree	Disagree	Disagree	Disagree	Agree	Disagree
20-30	Female	Married	Traditiona	Akan	Bachelor o	Registered	Senior nur	General nu	Agree	Agree	Strongly d	Strongly d	Neutral	Neutral	Strongly d	Strongly d	Disagree	Neutral	Strongly d	Disagree	Disagree	Agree	Strongly d	Strongly a	Strongly d	Strongly a	Strongly d	Disagree	Strongly a	Disagree	Agree	Strongly d	Agree	Strongly a	Neutral	Agree	Neutral	Strongly a	Strongly a	Strongly a	Agree	Strongly a	Agree	Strongly a	Strongly a	Agree	Strongly d	Agree	Strongly d
41-50	Female	Married	Christiani	Ewe	Bachelor o	Registered	Principal	General nu	Strongly a	Strongly a	Agree	Strongly a	Strongly a	Agree	Agree	Agree	Strongly a	Neutral	Strongly a	Strongly a	Strongly a	Agree	Agree	Agree	Disagree	Agree	Strongly d	Agree	Strongly a	Strongly d	Agree	Strongly a	Agree	Strongly a	Neutral	Strongly a	Strongly d	Strongly a	Agree	Strongly a	Strongly a	Strongly a	Agree	Disagree	Agree	Disagree	Disagree	Agree	Disagree
51-60	Female	Married	Christiani	Ewe	Bachelor o	Registered	Principal	Geriatrics	Agree	Agree	Strongly d	Disagree	Agree	Disagree	Strongly a	Strongly a	Strongly d	Strongly a	Strongly a	Agree	Neutral	Agree	Agree	Agree	Strongly d	Strongly a	Agree	Strongly d	Agree	Agree	Strongly a	Strongly a	Strongly a	Agree	Strongly a	Strongly a	Disagree	Strongly a	Agree	Agree	Agree	Strongly a	Strongly a	Strongly a	Strongly a	Strongly d	Neutral	Strongly a	Strongly d
41-50	Female	Single	Christiani	Ewe	MSc/MPhil	Enrolled n	Principal	Geriatrics	Agree	Agree	Strongly d	Agree	Strongly a	Neutral	Disagree	Agree	Agree	Agree	Agree	Strongly d	Strongly a	Strongly a	Agree	Agree	Disagree	Agree	Strongly d	Strongly a	Strongly a	Strongly d	Neutral	Agree	Agree	Strongly a	Agree	Strongly a	Strongly a	Disagree	Agree	Agree	Strongly a	Agree	Agree	Agree	Agree	Strongly a	Disagree	Strongly a	Strongly d
20-30	Female	Single	Christiani	Akan	College(Di	Registered	Nursing of	General nu	Agree	Strongly a	Disagree	Strongly a	Strongly a	Strongly a	Strongly a	Disagree	Strongly d	Neutral	Agree	Neutral	Agree	Agree	Strongly a	Agree	Strongly d	Disagree	Neutral	Neutral	Agree	Strongly a	Disagree	Strongly a	Strongly a	Strongly d	Neutral	Agree	Disagree	Strongly a	Disagree	Strongly a	Strongly a	Strongly a	Neutral	Agree	Neutral	Strongly a	Strongly d	Agree	Strongly d
20-30	Female	Single	Islam	Ewe	College(Di	Registered	Senior nur	General nu	Agree	Strongly a	Strongly d	Agree	Agree	Agree	Strongly a	Strongly d	Strongly a	Agree	Strongly a	Agree	Agree	Strongly a	Strongly d	Strongly a	Strongly d	Agree	Agree	Agree	Agree	Strongly d	Strongly a	Strongly a	Strongly a	Agree	Agree	Strongly a	Agree	Strongly a	Neutral	Strongly d	Disagree	Agree	Agree	Agree	Agree	Disagree	Strongly d	Agree	Strongly d
31-40	Female	Single	Christiani	Ewe	College(Di	Registered	Senior sta	General nu	Strongly a	Agree	Agree	Agree	Neutral	Disagree	Disagree	Neutral	Strongly a	Disagree	Strongly a	Strongly d	Strongly d	Disagree	Strongly a	Disagree	Disagree	Strongly a	Disagree	Strongly a	Strongly a	Disagree	Disagree	Disagree	Agree	Disagree	Agree	Disagree	Disagree	Disagree	Neutral	Strongly d	Strongly d	Strongly a	Agree	Strongly a	Strongly a	Strongly a	Disagree	Agree	Neutral
31-40	Male	Married	Christiani	Akan	Bachelor o	Registered	Nursing of	General nu	Agree	Neutral	Strongly d	Strongly d	Neutral	Agree	Strongly a	Disagree	Disagree	Strongly a	Agree	Strongly a	Strongly a	Agree	Agree	Agree	Disagree	Agree	Strongly d	Strongly d	Strongly a	Strongly d	Strongly d	Agree	Neutral	Agree	Agree	Strongly a	Neutral	Strongly a	Agree	Agree	Strongly a	Agree	Strongly a	Disagree	Agree	Agree	Strongly d	Agree	Strongly d
31-40	Female	Married	Christiani	Ewe	College(Di	Registered	Senior sta	General nu	Agree	Agree	Strongly d	Strongly a	Strongly d	Strongly a	Strongly d	Agree	Strongly d	Agree	Neutral	Strongly d	Strongly d	Strongly a	Strongly a	Strongly d	Strongly d	Strongly d	Agree	Disagree	Disagree	Strongly a	Disagree	Disagree	Disagree	Disagree	Neutral	Disagree	Neutral	Strongly a	Strongly d	Disagree	Agree	Agree	Agree	Agree	Strongly a	Strongly d	Strongly d	Strongly a	Strongly d
31-40	Female	Single	Christiani	Akan	College(Di	Registered	Senior sta	General nu	Agree	Strongly a	Disagree	Strongly a	Strongly a	Neutral	Strongly a	Disagree	Strongly d	Strongly d	Agree	Neutral	Agree	Agree	Strongly a	Agree	Strongly d	Strongly a	Neutral	Strongly d	Agree	Strongly a	Strongly a	Strongly a	Strongly a	Strongly a	Disagree	Agree	Strongly a	Neutral	Agree	Strongly d	Strongly a	Strongly a	Neutral	Agree	Neutral	Strongly d	Strongly d	Strongly a	Strongly d
20-30	Female	Single	Traditiona	Akan	College(Di	Registered	Senior sta	General nu	Agree	Strongly a	Strongly d	Agree	Agree	Agree	Strongly a	Strongly d	Strongly d	Agree	Strongly a	Agree	Strongly d	Strongly a	Agree	Strongly a	Strongly d	Agree	Strongly d	Agree	Agree	Disagree	Strongly a	Strongly a	Strongly a	Agree	Disagree	Agree	Strongly d	Strongly a	Strongly a	Strongly a	Strongly d	Agree	Agree	Agree	Agree	Strongly d	Strongly d	Strongly a	Strongly d
31-40	Female	Single	Christiani	Ewe	College(Di	Registered	Senior sta	General nu	Strongly a	Agree	Neutral	Agree	Agree	Agree	Strongly d	Neutral	Strongly d	Strongly d	Strongly a	Strongly a	Strongly a	Agree	Strongly a	Agree	Disagree	Strongly a	Agree	Strongly a	Strongly a	Agree	Agree	Disagree	Agree	Strongly a	Agree	Agree	Strongly d	Neutral	Disagree	Agree	Strongly a	Strongly a	Agree	Strongly a	Strongly a	Strongly a	Disagree	Agree	Neutral
31-40	Male	Married	Christiani	Akan	Bachelor o	Registered	Senior nur	General nu	Disagree	Neutral	Strongly d	Strongly a	Agree	Disagree	Strongly a	Disagree	Agree	Strongly a	Disagree	Disagree	Strongly d	Agree	Agree	Agree	Disagree	Agree	Strongly a	Neutral	Strongly a	Strongly a	Strongly a	Agree	Agree	Strongly d	Agree	Strongly a	Strongly a	Strongly a	Strongly a	Agree	Strongly a	Agree	Strongly a	Strongly a	Agree	Disagree	Strongly d	Agree	Strongly d
41-50	Female	Married	Christiani	Ewe	College(Di	Registered	Nursing of	Others(Inf	Agree	Agree	Strongly d	Strongly a	Strongly a	Neutral	Agree	Disagree	Strongly a	Agree	Agree	Strongly a	Strongly a	Strongly a	Strongly a	Strongly a	Strongly d	Agree	Agree	Agree	Agree	Disagree	Neutral	Strongly a	Agree	Strongly a	Neutral	Agree	Neutral	Strongly a	Strongly a	Agree	Agree	Agree	Agree	Agree	Strongly a	Strongly d	Strongly d	Agree	Strongly d
20-30	Female	Single	Christiani	Ewe	Bachelor o	Registered	Nursing of	General nu	Strongly a	Disagree	Strongly d	Agree	Strongly d	Strongly a	Disagree	Strongly d	Disagree	Neutral	Disagree	Agree	Agree	Strongly d	Strongly a	Strongly a	Strongly d	Strongly a	Disagree	Agree	Agree	Strongly d	Agree	Strongly a	Disagree	Agree	Disagree	Strongly a	Strongly a	Disagree	Strongly a	Agree	Strongly a	Disagree	Agree	Strongly a	Strongly a	Disagree	Strongly d	Neutral	Strongly d
41-50	Female	Married	Christiani	Ewe	Bachelor o	Registered	Senior nur	General nu	Disagree	Agree	Disagree	Agree	Strongly d	Agree	Strongly a	Neutral	Agree	Agree	Agree	Disagree	Agree	Agree	Agree	Agree	Strongly d	Agree	Agree	Agree	Agree	Agree	Agree	Strongly a	Agree	Agree	Strongly a	Agree	Strongly a	Neutral	Strongly a	Strongly a	Strongly a	Agree	Agree	Agree	Agree	Strongly d	Disagree	Strongly d	Strongly d
20-30	Male	Single	Islam	Akan	College(Di	Registered	Senior sta	General nu	Agree	Agree	Disagree	Agree	Strongly a	Disagree	Agree	Neutral	Disagree	Agree	Agree	Agree	Agree	Agree	Agree	Agree	Disagree	Strongly a	Strongly a	Strongly a	Strongly a	Strongly a	Strongly a	Agree	Agree	Agree	Strongly a	Agree	Neutral	Strongly d	Strongly a	Strongly a	Agree	Strongly a	Agree	Strongly a	Strongly a	Strongly a	Strongly d	Strongly d	Strongly d
41-50	Female	Married	Christiani	Akan	College(Di	Registered	Senior nur	General nu	Agree	Strongly a	Neutral	Strongly a	Agree	Strongly d	Strongly a	Agree	Disagree	Agree	Strongly a	Strongly a	Strongly a	Strongly a	Agree	Strongly a	Strongly d	Agree	Agree	Strongly a	Strongly a	Strongly a	Disagree	Strongly d	Strongly a	Disagree	Disagree	Agree	Disagree	Strongly a	Agree	Agree	Disagree	Agree	Strongly d	Agree	Strongly a	Strongly d	Disagree	Strongly d	Disagree
20-30	Female	Married	Traditiona	Ewe	Other(Heal	Enrolled n	Staff nurs	Others(Inf	Disagree	Agree	Strongly d	Disagree	Neutral	Strongly d	Disagree	Agree	Strongly d	Strongly d	Disagree	Strongly d	Disagree	Strongly d	Strongly d	Strongly a	Strongly d	Strongly d	Disagree	Strongly a	Strongly d	Disagree	Agree	Disagree	Agree	Strongly d	Neutral	Agree	Disagree	Neutral	Strongly a	Strongly d	Agree	Strongly d	Disagree	Agree	Disagree	Disagree	Strongly d	Disagree	Strongly d
51-60	Female	Single	Christiani	Akan	Bachelor o	Registered	Principal	General nu	Disagree	Strongly a	Disagree	Strongly a	Strongly a	Strongly a	Strongly d	Disagree	Strongly a	Neutral	Agree	Neutral	Neutral	Agree	Strongly a	Agree	Strongly d	Strongly a	Neutral	Agree	Agree	Strongly a	Strongly a	Strongly a	Neutral	Strongly d	Neutral	Strongly a	Strongly d	Agree	Strongly d	Strongly a	Strongly a	Strongly a	Neutral	Agree	Neutral	Strongly a	Strongly a	Strongly a	Agree
20-30	Female	Single	Islam	Ewe	Bachelor o	Registered	Nursing of	General nu	Agree	Strongly a	Strongly d	Agree	Agree	Agree	Strongly a	Disagree	Strongly d	Disagree	Strongly a	Disagree	Disagree	Strongly a	Agree	Strongly d	Strongly d	Strongly d	Agree	Disagree	Disagree	Disagree	Strongly a	Disagree	Strongly a	Agree	Neutral	Disagree	Agree	Disagree	Disagree	Strongly a	Disagree	Agree	Agree	Agree	Agree	Agree	Strongly d	Strongly d	Strongly d
31-40	Female	Single	Christiani	Ewe	College(Di	Registered	Nursing of	General nu	Strongly d	Agree	Neutral	Agree	Neutral	Agree	Agree	Neutral	Strongly a	Strongly a	Disagree	Strongly a	Strongly a	Agree	Strongly a	Agree	Disagree	Disagree	Agree	Strongly a	Strongly a	Agree	Agree	Agree	Agree	Strongly a	Neutral	Strongly a	Agree	Strongly a	Strongly d	Strongly a	Strongly a	Strongly a	Agree	Strongly a	Strongly a	Neutral	Disagree	Neutral	Neutral
31-40	Male	Married	Christiani	Ewe	Bachelor o	Registered	Senior nur	General nu	Agree	Neutral	Strongly d	Strongly a	Agree	Agree	Strongly a	Disagree	Disagree	Strongly a	Agree	Disagree	Strongly a	Agree	Agree	Agree	Disagree	Neutral	Strongly a	Strongly a	Strongly a	Strongly a	Strongly a	Agree	Agree	Agree	Neutral	Strongly a	Neutral	Strongly a	Agree	Neutral	Strongly a	Agree	Strongly a	Strongly a	Agree	Agree	Strongly d	Strongly a	Strongly d
20-30	Female	Married	Christiani	Akan	College(Di	Registered	Senior sta	General nu	Agree	Agree	Strongly d	Strongly a	Strongly a	Strongly a	Agree	Disagree	Strongly a	Strongly d	Agree	Strongly a	Strongly a	Strongly a	Strongly a	Strongly a	Strongly d	Agree	Agree	Agree	Agree	Strongly a	Agree	Strongly d	Agree	Strongly d	Agree	Agree	Agree	Strongly a	Agree	Neutral	Agree	Agree	Agree	Agree	Strongly a	Neutral	Strongly d	Strongly a	Strongly d
20-30	Female	Single	Christiani	Ga-Adangbe	College(Di	Registered	Senior sta	General nu	Strongly d	Strongly a	Disagree	Strongly a	Strongly a	Disagree	Strongly a	Disagree	Strongly d	Strongly a	Agree	Neutral	Agree	Agree	Strongly a	Agree	Strongly d	Strongly a	Neutral	Agree	Agree	Strongly a	Strongly a	Strongly a	Strongly a	Strongly a	Strongly a	Agree	Neutral	Disagree	Strongly a	Neutral	Strongly d	Strongly a	Neutral	Agree	Neutral	Strongly d	Strongly d	Agree	Strongly d
20-30	Female	Single	Islam	Ewe	College(Di	Registered	Senior sta	General nu	Agree	Strongly a	Strongly d	Disagree	Neutral	Agree	Strongly a	Strongly d	Strongly a	Disagree	Strongly d	Disagree	Agree	Disagree	Disagree	Disagree	Strongly d	Disagree	Neutral	Neutral	Neutral	Neutral	Neutral	Strongly d	Neutral	Neutral	Strongly a	Agree	Disagree	Strongly d	Agree	Strongly a	Strongly d	Strongly d	Agree	Strongly d	Agree	Disagree	Strongly d	Agree	Strongly d
31-40	Female	Single	Christiani	Ewe	College(Di	Registered	Senior sta	General nu	Strongly a	Agree	Neutral	Strongly d	Strongly d	Agree	Disagree	Disagree	Strongly d	Strongly a	Disagree	Strongly a	Disagree	Disagree	Strongly a	Strongly d	Disagree	Disagree	Agree	Disagree	Strongly a	Agree	Agree	Disagree	Agree	Strongly d	Neutral	Disagree	Neutral	Agree	Disagree	Disagree	Strongly a	Disagree	Agree	Disagree	Strongly a	Strongly d	Disagree	Disagree	Neutral
31-40	Male	Married	Christiani	Ewe	Bachelor o	Registered	Nursing of	General nu	Disagree	Neutral	Strongly d	Strongly a	Neutral	Agree	Disagree	Disagree	Agree	Strongly a	Agree	Disagree	Strongly a	Agree	Agree	Disagree	Disagree	Agree	Neutral	Strongly d	Disagree	Strongly a	Disagree	Agree	Neutral	Neutral	Neutral	Neutral	Disagree	Disagree	Disagree	Neutral	Strongly d	Agree	Strongly a	Strongly a	Agree	Agree	Strongly d	Strongly d	Strongly d
20-30	Female	Married	Christiani	Ewe	Bachelor o	Registered	Senior nur	General nu	Agree	Agree	Strongly d	Strongly a	Strongly a	Strongly d	Agree	Disagree	Strongly a	Disagree	Strongly d	Strongly d	Strongly a	Strongly a	Strongly a	Strongly a	Strongly d	Strongly d	Disagree	Disagree	Disagree	Strongly a	Neutral	Strongly a	Agree	Strongly d	Disagree	Agree	Neutral	Disagree	Strongly d	Strongly a	Strongly d	Neutral	Agree	Agree	Strongly d	Agree	Strongly d	Disagree	Strongly d
41-50	Female	Single	Christiani	Ewe	Other(Heal	Registered	Staff nurs	General nu	Strongly a	Disagree	Strongly d	Agree	Strongly a	Strongly d	Disagree	Strongly d	Strongly d	Strongly a	Strongly a	Disagree	Strongly d	Agree	Disagree	Strongly a	Strongly d	Strongly a	Strongly d	Disagree	Strongly d	Disagree	Agree	Neutral	Disagree	Strongly d	Strongly d	Strongly a	Neutral	Disagree	Strongly d	Strongly a	Disagree	Strongly d	Disagree	Neutral	Neutral	Strongly d	Strongly d	Strongly d	Strongly d
41-50	Female	Married	Christiani	Ewe	Bachelor o	Registered	Staff nurs	General nu	Strongly d	Strongly a	Neutral	Strongly a	Agree	Strongly d	Strongly d	Agree	Disagree	Agree	Strongly a	Strongly d	Strongly a	Strongly a	Agree	Strongly a	Strongly d	Agree	Neutral	Strongly a	Strongly a	Strongly a	Agree	Strongly d	Strongly a	Strongly a	Agree	Agree	Strongly d	Neutral	Strongly a	Agree	Strongly d	Agree	Strongly a	Neutral	Strongly a	Disagree	Disagree	Neutral	Disagree
31-40	Male	Single	Christiani	Ewe	MSc/MPhil	Registered	Principal	Geriatrics	Strongly a	Agree	Strongly d	Agree	Strongly a	Strongly a	Agree	Strongly d	Strongly d	Strongly a	Strongly a	Agree	Agree	Agree	Strongly a	Strongly a	Strongly d	Neutral	Agree	Agree	Agree	Strongly a	Agree	Strongly a	Strongly a	Agree	Strongly a	Strongly a	Strongly a	Agree	Agree	Agree	Neutral	Agree	Agree	Strongly d	Strongly a	Agree	Strongly d	Strongly d	Strongly d
[truncated: 16 more columns]
